# Supplementary material for: Intra-Site Variability in the Still Bay Fauna at Blombos Cave: Implications for Explanatory Models of the Middle Stone Age Cultural and Technological Evolution
Source: PLoS One. 2015 Dec 14;10(12):e0144866. doi: 10.1371/journal.pone.0144866 (PMC4684216; doi:10.1371/journal.pone.0144866)
Supplement: S1 Table — (XLS) [file pone.0144866.s001.xls]

## Sheet: S1 Table
	Small mammals						Small ungulates						Large ungulates
	CA	CB	CC	CCC	CD	CDB	CA	CB	CC	CCC	CD	CDB	CA	CB	CC	CCC	CD	CDB
Cranium	0	2	1	2	0	1	1	1	3	1	4	1	1	0	0	2	1	0
Mandible	0	2	0	3	4	0	1	0	0	1	1	0	2	0	1	0	3	0
Isolated teeth	0	2	2	7	5	4	1	0	3	4	7	0	4	1	1	2	6	1
Vertebras	0	2	1	1	6	9	10	2	4	0	9	2	4	2	6	2	4	0
Ribs (and costal cartilage)	2	0	3	2	3	2	11	11	22	7	14	7	29	22	30	10	12	1
Coxal	0	0	0	0	0	0	1	0	0	0	0	0	2	1	1	0	1	0
Scapula	0	1	0	0	0	2	0	0	0	0	2	0	0	0	0	0	0	0
Humerus	0	1	3	0	0	1	0	0	1	2	2	1	0	1	2	1	1	0
Femur	1	1	1	0	1	0	0	0	3	0	2	0	1	2	0	0	2	0
Radius	0	0	0	0	1	1	0	0	0	1	1	0	0	0	1	0	0	0
Ulna	0	0	0	0	0	1	0	0	0	0	0	0	0	0	0	0	0	0
Tibia	1	0	2	1	0	2	0	0	3	0	1	0	2	2	4	1	1	0
Carpals and tarsals	0	0	0	1	1	0	1	0	1	1	0	1	0	0	1	0	0	0
Os malleolare	0	0	0	0	0	0	0	0	0	0	0	1	0	0	1	0	0	0
Metacarpals	0	0	0	0	0	0	1	0	0	0	4	0	1	0	0	0	0	1
Metatarsals	0	0	0	0	0	0	7	0	3	3	1	0	0	0	0	0	1	1
Metapodials	0	2	3	1	2	4	0	0	1	0	3	0	1	0	2	0	0	0
Phalanges	1	2	1	1	6	4	2	2	1	5	3	1	2	3	6	1	1	0
Sesamoids	0	0	0	0	0	0	0	0	2	0	1	1	0	0	0	0	0	1
Total	5	15	17	19	29	31	36	16	47	25	55	15	49	34	56	19	33	5
